# Supplementary material for: Evolutionary Analysis of GH3 Genes in Six Oryza Species/Subspecies and Their Expression under Salinity Stress in Oryza sativa ssp. japonica
Source: Plants (Basel). 2019 Jan 24;8(2):30. doi: 10.3390/plants8020030 (PMC6409606; doi:10.3390/plants8020030)
Supplement: Supplementary file 1 [file plants-08-00030-s001.zip › Table S1.xls]

## Sheet: Sheet1
Primer	5'to 3'
OsGH3-1F	ACAAGCAATGGAACAAAAGCAAG
OsGH3-1R	TAACTATTCGATCCTCTCGCAGCAT
OsGH3-2F	GCTAGACGACACAACGATATATAGCC
OsGH3-2R	CTGATGCCCTCTGCCTTAAACAC
OsGH3-3F	GATCATCCAATCAAATTAACTATCGA
OsGH3-3R	ATCATCAATCACACTTTGCGTCTTT
OsGH3-4F	AGCCCCAAGTGCCCCAAAT
OsGH3-4R	GCAAATTCTCTCTCACACAGCCA
OsGH3-5F	GGTGAGCCAGTTCAAGACACC
OsGH3-5R	TAGATTATTCAAGAGACTAAACCAAACG
OsGH3-6F	GGAGGTCGCCGTGGTGAG
OsGH3-6R	GGCGGCTTGTACTGGTTCG
OsGH3-7F	GTATTGGAGGAAAGGGTTGTAGGAA
OsGH3-7R	CGCCACTTATTCGTGATCAGG
OsGH3-8F	GTCCGAATAGTCGGTCAAATCC
OsGH3-8R	TGCCACTAACTGACAGAGTTGACAG
OsGH3-9F	GTCCATTGGGCAGTACAAGGTG
OsGH3-9R	GGTGTACGTTTTCCTTTCCTAAAAT
OsGH3-10F	CCATCGTGGAGTACACCAGCC
OsGH3-10R	AGGACATCTTCGGGTCATGGAG
OsGH3-11F	CATCGAATCTAGCCTTGCACTGAAG
OsGH3-11R	AAGCTCCTAAAGCCTGCAGCC
OsGH3-12F	TGTGCATTTCGTTCCCTGAAAG
OsGH3-12R	CGTGCGTACACACCACATTCAA
OsGH3-13F	TTGAGCCCGTCTCACGTTAATACTA
OsGH3-13R	TATGGTTCCTTTGTTGAAACAAGTC
OsUbi-F	TGAAGACCCTGACTGGGAAG
OsUbi-R	CACGGTTCAACAACATCCAG
