# Supplementary material for: Evolutionary Analysis of GH3 Genes in Six Oryza Species/Subspecies and Their Expression under Salinity Stress in Oryza sativa ssp. japonica
Source: Plants (Basel). 2019 Jan 24;8(2):30. doi: 10.3390/plants8020030 (PMC6409606; doi:10.3390/plants8020030)
Supplement: Supplementary file 1 [file plants-08-00030-s001.zip › Table S2.xls]

## Sheet: alldup
OgGH3-1	OgGH3-4
OgGH3-1	OiGH3-1
OgGH3-3	OiGH3-3
OgGH3-1	OiGH3-4
OgGH3-2	OsGH3-2
OgGH3-1	OsGH3-1
OgGH3-3	OsGH3-3
OgGH3-1	OsGH3-4
OgGH3-2	OnGH3-2
OgGH3-3	OnGH3-3
OgGH3-1	OnGH3-1
OgGH3-1	OnGH3-4
OgGH3-3	OpGH3-3
OgGH3-2	OpGH3-2
OgGH3-1	OpGH3-1
OgGH3-1	OpGH3-4
OgGH3-2	OrGH3-2
OgGH3-1	OrGH3-1
OgGH3-3	OrGH3-3
OgGH3-1	OrGH3-4
OgGH3-12	OiGH3-12
OgGH3-12	OsGH3-12
OgGH3-13	OnGH3-13
OgGH3-12	OnGH3-12
OgGH3-13	OpGH3-13
OgGH3-13	OrGH3-13
OgGH3-12	OrGH3-12
OgGH3-4	OiGH3-1
OgGH3-4	OiGH3-4
OgGH3-5	OiGH3-5
OgGH3-4	OsGH3-1
OgGH3-4	OsGH3-4
OgGH3-5	OsGH3-5
OgGH3-4	OnGH3-1
OgGH3-4	OnGH3-4
OgGH3-6	OnGH3-6
OgGH3-5	OnGH3-5
OgGH3-4	OpGH3-1
OgGH3-4	OpGH3-4
OgGH3-6	OpGH3-6
OgGH3-4	OrGH3-1
OgGH3-4	OrGH3-4
OgGH3-6	OrGH3-6
OgGH3-10	OiGH3-10
OgGH3-8	OiGH3-8
OgGH3-11	OiGH3-11
OgGH3-10	OsGH3-10
OgGH3-8	OsGH3-8
OgGH3-10	OnGH3-10
OgGH3-8	OnGH3-8
OgGH3-11	OnGH3-11
OgGH3-10	OpGH3-9
OgGH3-8	OpGH3-8
OgGH3-10	OrGH3-10
OgGH3-8	OrGH3-8
OgGH3-11	OrGH3-11
OiGH3-1	OiGH3-4
OiGH3-2	OsGH3-2
OiGH3-1	OsGH3-1
OiGH3-3	OsGH3-3
OiGH3-1	OsGH3-4
OiGH3-2	OnGH3-2
OiGH3-3	OnGH3-3
OiGH3-1	OnGH3-1
OiGH3-1	OnGH3-4
OiGH3-1	OpGH3-1
OiGH3-3	OpGH3-3
OiGH3-1	OpGH3-4
OiGH3-3	OrGH3-3
OiGH3-1	OrGH3-1
OiGH3-1	OrGH3-4
OiGH3-12	OsGH3-12
OiGH3-12	OnGH3-12
OiGH3-12	OpGH3-12
OiGH3-12	OrGH3-12
OiGH3-4	OsGH3-1
OiGH3-4	OsGH3-4
OiGH3-5	OsGH3-5
OiGH3-4	OnGH3-1
OiGH3-4	OnGH3-4
OiGH3-5	OnGH3-5
OiGH3-4	OpGH3-1
OiGH3-4	OpGH3-4
OiGH3-4	OrGH3-1
OiGH3-4	OrGH3-4
OiGH3-7	OsGH3-7
OiGH3-7	OnGH3-7
OiGH3-7	OpGH3-7
OiGH3-7	OrGH3-7
OiGH3-10	OsGH3-10
OiGH3-8	OsGH3-8
OiGH3-10	OnGH3-10
OiGH3-8	OnGH3-8
OiGH3-11	OnGH3-11
OiGH3-10	OpGH3-9
OiGH3-8	OpGH3-8
OiGH3-10	OrGH3-10
OiGH3-8	OrGH3-8
OiGH3-11	OrGH3-11
OsGH3-1	OsGH3-4
OsGH3-2	OnGH3-2
OsGH3-3	OnGH3-3
OsGH3-1	OnGH3-1
OsGH3-1	OnGH3-4
OsGH3-2	OpGH3-2
OsGH3-1	OpGH3-1
OsGH3-3	OpGH3-3
OsGH3-1	OpGH3-4
OsGH3-2	OrGH3-2
OsGH3-1	OrGH3-1
OsGH3-3	OrGH3-3
OsGH3-1	OrGH3-4
OsGH3-12	OnGH3-12
OsGH3-12	OpGH3-12
OsGH3-12	OrGH3-12
OsGH3-4	OnGH3-1
OsGH3-4	OnGH3-4
OsGH3-5	OnGH3-5
OsGH3-4	OpGH3-1
OsGH3-4	OpGH3-4
OsGH3-4	OrGH3-1
OsGH3-4	OrGH3-4
OsGH3-7	OnGH3-7
OsGH3-7	OpGH3-7
OsGH3-7	OrGH3-7
OsGH3-10	OnGH3-10
OsGH3-10	OpGH3-9
OsGH3-8	OpGH3-8
OsGH3-10	OrGH3-10
OsGH3-8	OrGH3-8
OnGH3-1	OnGH3-4
OnGH3-2	OpGH3-2
OnGH3-3	OpGH3-3
OnGH3-1	OpGH3-1
OnGH3-1	OpGH3-4
OnGH3-2	OrGH3-2
OnGH3-1	OrGH3-1
OnGH3-3	OrGH3-3
OnGH3-1	OrGH3-4
OnGH3-13	OpGH3-13
OnGH3-12	OpGH3-12
OnGH3-13	OrGH3-13
OnGH3-12	OrGH3-12
OnGH3-4	OpGH3-1
OnGH3-6	OpGH3-6
OnGH3-4	OpGH3-4
OnGH3-4	OrGH3-1
OnGH3-6	OrGH3-6
OnGH3-4	OrGH3-4
OnGH3-7	OpGH3-7
OnGH3-7	OrGH3-7
OnGH3-10	OpGH3-9
OnGH3-8	OpGH3-8
OnGH3-10	OrGH3-10
OnGH3-11	OrGH3-11
OpGH3-1	OpGH3-4
OpGH3-2	OrGH3-2
OpGH3-1	OrGH3-1
OpGH3-3	OrGH3-3
OpGH3-1	OrGH3-4
OpGH3-13	OrGH3-13
OpGH3-12	OrGH3-12
OpGH3-4	OrGH3-1
OpGH3-4	OrGH3-4
OpGH3-6	OrGH3-6
OpGH3-7	OrGH3-7
OpGH3-9	OrGH3-10
OpGH3-8	OrGH3-8
OrGH3-1	OrGH3-4
