# Supplementary material for: Evolutionary Analysis of GH3 Genes in Six Oryza Species/Subspecies and Their Expression under Salinity Stress in Oryza sativa ssp. japonica
Source: Plants (Basel). 2019 Jan 24;8(2):30. doi: 10.3390/plants8020030 (PMC6409606; doi:10.3390/plants8020030)
Supplement: Supplementary file 1 [file plants-08-00030-s001.zip › Table S3.xls]

## Sheet: OsGH3.xls
	Leaves-20 days	Post-emergence inflorescence	Pre-emergence inflorescence	Anther	Pistil	Seed-5 DAP	Embryo- 25 DAP	Endosperm- 25 DAP	Seed- 10 DAP	Shoots	Seedling four-leaf stage
OsGH3-1	0	5.93638	2.46964	2.01997	10.8951	0	1.60478	0	0	0.756738	0.266664
OsGH3-2	3.09632	79.8098	0.777495	98.8157	3.29249	18.8657	6.04755	6.26411	1.161	0.438174	0.358306
OsGH3-3	3.99155	15.9042	5.07859	11.0101	0.727343	27.1366	11.376	7.64805	10.3324	7.47288	2.4383
OsGH3-4	0	59.7551	19.6255	12.771	26.5945	30.497	9.22199	9.30916	23.1238	1.4021	0.549744
OsGH3-5	47.196	56.6068	15.4335	215.962	6.44079	30.2272	11.1556	10.3357	18.4257	164.864	32.5107
OsGH3-6	0.212586	0.508877	0.514114	0.939862	0.823629	1.73317	1.53154	0.71445	0.785346	0	0.654046
OsGH3-7	1.51335	6.19207	8.9849	0.997299	11.6001	5.9048	3.03802	0.504583	1.52301	2.97976	2.19693
OsGH3-8	3.94931	159.998	3.55136	555.218	28.7182	76.0922	29.9988	16.9009	25.9291	0.92167	0.532886
OsGH3-9	0	0.889223	1.16612	4.32471	0.227075	0.464372	0.17034	0	0	0	0.478107
OsGH3-10	0	0	0.551437	0.17769	0	0	0	0	0	0	0
OsGH3-11	0.865186	16.0302	16.9875	11.8492	12.5193	4.62044	6.10838	0.865875	2.24942	2.99	1.6867
OsGH3-12	0	0	0.219841	0	0	0	0	0	0	0	0.356231
OsGH3-13	0	0	0	0	0	0	0	0	0	0	0.205267
